# Supplementary material for: Evaluation of CoFe2O4-L-Au (L: Citrate, Glycine) as Superparamagnetic–Plasmonic Nanocomposites for Enhanced Cytotoxic Activity Towards Oncogenic (A549) Cells
Source: Int J Mol Sci. 2025 Aug 10;26(16):7732. doi: 10.3390/ijms26167732 (PMC12386403; doi:10.3390/ijms26167732)
Supplement: Supplementary file 1 [file ijms-26-07732-s001.zip]

Archive with 1 entries (1 files):
- ijms-3776898-supplementary.pdf
